# Supplementary material for: Combination prediction method of students’ performance based on ant colony algorithm
Source: PLoS One. 2024 Mar 11;19(3):e0300010. doi: 10.1371/journal.pone.0300010 (PMC10927126; doi:10.1371/journal.pone.0300010)
Supplement: S1 Dataset — (TXT) [file pone.0300010.s001.txt]

2	2	1	1	1	2	2	2	14	43	0	9	3	14	2	55	6	8
2	5	1	3	0	2	1	3	23	23	1	3	19	7	0	34	12	39
1	2	1	1	0	4	1	4	1	32	0	6	14	2	5	50	10	48
1	5	2	1	0	1	2	2	12	39	11	7	10	9	3	64	4	21
1	2	1	3	0	4	4	2	4	17	3	3	18	8	7	18	2	2
2	5	1	3	0	3	3	2	2	46	11	3	12	10	0	65	0	0
2	4	1	4	0	2	2	3	17	24	9	8	17	13	0	42	2	24
2	4	1	5	0	2	3	4	19	39	11	8	17	13	8	17	11	22
2	4	2	5	1	3	1	1	9	42	8	4	2	1	8	51	11	25
1	4	1	5	0	1	4	1	10	15	12	1	6	12	2	13	5	23
1	1	1	2	1	1	3	1	12	5	5	3	16	8	4	24	11	14
1	5	1	3	0	2	4	3	18	29	11	9	16	10	10	47	2	12
2	4	2	4	1	4	3	4	17	22	7	4	0	8	6	31	0	13
1	5	2	5	1	3	1	1	25	36	5	8	9	5	6	10	0	25
1	4	1	3	1	2	1	4	10	18	1	0	3	11	5	25	12	20
1	4	1	4	1	1	1	1	1	45	0	5	15	14	0	9	4	35
2	2	2	5	0	2	1	3	1	9	1	8	15	14	5	18	0	10
2	1	1	1	1	4	3	4	4	44	10	9	16	12	9	17	8	43
1	3	2	1	0	4	3	4	2	25	10	5	11	17	8	14	3	8
1	1	2	5	1	1	2	3	16	22	3	6	12	5	8	34	0	7
2	4	1	5	0	2	1	4	1	34	9	0	1	14	5	41	4	5
1	2	2	2	0	2	1	1	16	7	2	4	0	5	1	31	8	15
2	3	1	3	1	2	3	3	5	42	8	7	7	3	1	11	4	50
1	4	1	1	0	1	2	2	14	33	5	5	8	4	1	13	10	51
2	1	1	5	0	1	2	3	15	18	9	8	13	14	8	12	0	39
2	3	2	4	1	4	4	2	4	26	7	1	1	15	0	39	4	53
2	1	1	1	1	2	2	4	4	7	0	0	9	16	3	12	8	32
1	4	1	2	1	2	3	2	16	38	8	7	4	17	9	24	8	34
1	4	1	4	1	3	2	4	18	13	0	3	16	0	7	15	9	27
2	1	2	5	1	3	3	4	22	28	5	0	10	13	4	21	8	31
1	4	1	2	0	2	4	1	12	5	10	8	7	2	2	58	11	19
1	4	2	4	1	1	1	1	11	45	9	2	11	6	9	61	8	55
2	2	1	4	0	1	3	1	7	12	7	9	5	11	8	11	2	52
1	5	1	1	1	3	1	4	13	43	3	8	2	14	3	33	6	29
1	3	1	3	1	4	3	1	21	19	2	8	5	12	4	10	10	44
1	5	2	4	1	1	2	1	21	42	8	5	9	11	0	15	3	49
1	5	2	1	1	4	1	2	15	38	8	2	3	13	9	5	11	42
1	2	1	1	0	4	2	4	4	16	6	0	8	11	5	58	6	17
1	4	2	1	0	3	3	3	22	31	7	3	6	17	8	64	12	21
2	1	1	1	1	1	4	4	10	39	2	6	11	2	10	48	5	39
2	2	1	1	0	4	1	4	25	9	1	5	3	7	0	46	8	50
1	1	2	3	0	4	4	4	22	13	2	4	20	0	8	54	5	37
2	5	2	1	1	4	2	1	6	13	3	4	8	12	1	40	12	5
2	3	2	3	0	3	3	4	21	40	8	8	10	0	1	24	0	12
2	4	1	2	0	4	4	2	23	43	12	4	14	10	8	24	8	17
2	5	1	3	1	4	3	2	22	10	6	3	19	8	6	42	10	37
1	2	1	4	0	3	1	4	21	29	10	7	5	5	3	39	3	58
2	1	1	5	1	1	3	2	12	34	5	4	10	7	7	63	2	30
2	1	1	2	1	2	1	2	18	24	10	3	2	5	0	55	12	55
1	4	1	3	1	3	4	4	12	25	1	6	9	11	6	8	2	37
1	4	1	4	1	3	1	3	19	5	9	5	0	7	6	34	4	8
2	1	2	2	0	1	2	3	19	12	8	3	11	15	0	43	9	53
1	2	1	3	0	3	2	2	3	36	11	8	15	11	9	27	1	51
1	5	1	3	1	4	4	2	17	45	11	1	5	9	5	36	5	2
2	4	2	5	0	3	4	2	22	14	7	6	3	15	7	10	6	52
1	3	2	1	1	4	1	4	8	34	8	3	8	7	10	60	3	2
1	1	1	4	0	3	2	4	11	37	0	6	14	7	5	24	5	30
1	3	1	1	0	4	1	3	17	46	7	3	20	11	8	59	0	4
2	4	2	4	0	2	4	3	23	6	2	3	19	12	0	31	1	53
2	3	2	4	0	3	4	4	2	41	10	8	18	5	9	29	11	0
1	3	1	2	1	1	1	2	5	12	2	3	7	9	1	18	8	11
1	2	1	2	1	3	1	3	7	25	6	9	15	13	5	33	9	41
2	2	2	1	1	4	1	1	24	36	10	2	0	16	0	7	10	29
1	3	2	4	1	4	4	3	18	35	6	4	0	1	10	57	7	39
2	5	1	1	0	1	2	1	18	7	3	0	10	12	4	27	8	42
2	5	1	5	0	3	4	4	24	23	1	8	3	1	1	44	10	35
1	1	1	4	0	3	4	4	6	7	6	0	5	3	6	52	10	25
1	4	1	2	0	2	3	3	9	41	11	4	18	2	1	41	10	19
2	2	1	5	0	2	1	1	7	7	1	0	3	4	6	36	6	5
2	1	1	4	1	3	4	3	3	12	12	4	13	4	5	32	4	12
2	1	1	1	1	2	3	4	20	12	1	5	2	9	6	60	3	52
2	1	1	4	0	4	2	1	12	29	2	5	12	13	2	36	6	9
2	4	1	5	1	2	3	2	14	32	8	2	16	13	2	41	12	2
1	2	1	5	0	1	3	2	0	30	12	6	0	15	6	31	1	35
1	2	1	2	0	4	1	3	20	36	9	9	0	6	9	44	3	46
1	2	1	2	1	3	4	1	25	13	10	2	15	11	1	47	7	25
1	4	2	5	0	2	3	2	17	13	12	7	4	5	4	58	6	44
2	2	1	3	0	2	3	3	1	14	9	6	11	3	6	22	10	27
2	4	1	5	0	2	1	1	20	30	5	8	0	10	0	30	9	42
2	3	1	4	1	3	1	2	8	25	11	2	11	10	1	42	11	5
2	4	2	3	0	4	3	4	8	15	4	3	19	9	6	22	11	37
2	1	2	4	1	2	4	4	19	9	8	1	4	3	9	20	5	37
1	2	1	1	1	1	1	3	24	22	3	8	16	6	4	50	8	34
1	4	1	2	0	4	2	2	9	30	1	6	17	3	10	32	8	17
1	3	1	3	0	4	3	1	8	41	0	5	6	1	7	49	3	53
2	4	1	4	0	1	2	3	4	20	2	8	18	16	7	58	3	41
1	1	1	4	0	2	2	3	13	8	3	3	8	15	4	28	1	41
1	4	1	2	1	4	1	1	3	14	3	2	20	10	4	32	6	50
2	4	1	2	1	4	2	3	21	8	8	5	13	0	1	18	11	25
2	4	1	4	0	4	4	1	3	37	8	5	13	13	4	48	10	45
2	1	2	4	1	3	3	1	21	19	8	3	19	11	6	7	1	55
2	3	1	5	1	2	3	2	18	27	1	3	16	11	5	19	1	22
1	5	1	1	1	1	1	4	15	41	10	0	7	14	8	53	11	52
2	3	2	5	0	2	1	1	18	24	2	6	11	5	6	33	9	47
1	5	1	2	1	4	2	4	8	5	7	6	17	15	1	6	2	24
1	1	1	1	0	4	3	2	23	28	4	4	2	8	2	21	2	50
1	4	2	2	1	4	4	2	7	34	11	9	19	12	7	45	7	54
1	5	1	2	1	1	1	4	18	34	11	7	17	0	10	50	2	48
1	2	1	5	0	3	1	1	14	25	12	9	14	0	9	18	7	9
2	4	2	2	1	1	4	3	13	41	10	4	12	3	6	10	12	47
2	5	1	1	1	3	4	2	3	22	9	9	8	10	1	22	1	4
2	5	1	4	0	1	4	1	15	15	3	9	5	16	9	35	6	33
1	4	2	5	1	1	3	2	9	35	3	9	3	11	2	15	9	21
1	3	2	3	0	2	3	3	0	37	11	5	19	2	4	58	0	22
1	2	2	2	1	3	3	1	14	21	0	2	16	8	9	58	11	40
1	2	1	4	1	1	4	4	23	9	1	6	12	15	2	39	10	54
1	1	1	2	0	1	4	3	18	8	7	8	3	16	7	59	5	50
2	4	2	3	0	4	3	3	16	30	5	2	14	6	0	15	8	2
1	1	2	3	1	1	2	3	19	44	10	7	16	16	4	64	7	55
1	4	2	5	1	4	2	4	22	26	1	1	0	6	10	62	5	19
2	3	1	5	1	3	3	3	7	17	0	2	0	16	10	29	2	34
1	1	1	2	0	2	3	2	8	46	1	6	7	10	8	11	6	20
2	4	1	4	1	4	4	2	22	14	0	2	9	0	6	57	0	58
2	1	2	1	0	2	4	2	11	41	12	0	0	14	6	62	0	58
1	2	2	2	0	4	2	4	7	40	6	4	12	1	5	36	12	28
2	2	2	4	0	2	1	3	9	34	4	5	16	17	10	37	10	4
1	3	2	3	0	4	4	1	15	29	1	8	17	10	5	64	12	9
2	4	2	4	0	1	3	2	10	26	9	5	2	6	10	45	9	42
1	4	1	1	0	3	1	2	22	26	12	4	2	7	5	59	9	59
2	1	2	2	1	3	3	2	5	47	0	9	16	4	8	42	8	47
2	3	2	4	0	1	1	2	25	32	2	6	15	3	5	55	5	39
1	4	2	2	0	2	3	3	3	47	5	4	10	0	8	56	3	7
1	4	1	4	0	1	1	3	8	35	0	0	0	6	10	15	2	26
1	5	2	5	0	3	4	3	1	16	9	3	16	14	9	6	1	41
1	1	1	1	0	1	1	4	15	30	10	9	9	11	10	55	10	27
1	1	2	1	0	4	3	1	25	26	2	5	8	0	3	45	9	40
2	4	1	3	1	4	3	1	20	13	5	2	7	1	10	18	10	50
1	1	2	1	1	3	3	2	20	23	0	3	11	14	4	7	12	30
1	2	1	5	1	1	1	3	0	45	11	6	0	15	0	51	10	23
2	4	2	5	0	4	1	3	0	6	1	8	4	17	0	19	9	40
1	1	2	4	0	2	1	2	13	28	11	6	6	0	9	24	3	20
1	2	1	5	1	4	2	3	22	37	9	1	18	11	8	41	11	58
1	3	1	3	0	3	4	1	9	12	4	2	19	10	7	60	3	3
2	3	2	4	1	3	4	4	0	41	1	7	8	6	2	48	6	46
1	2	1	3	0	1	2	1	4	33	7	0	16	16	8	19	0	28
1	4	1	4	1	2	3	2	25	19	6	1	5	11	6	37	8	33
1	3	1	1	0	3	3	3	20	34	5	3	12	9	7	8	1	45
1	4	2	4	1	3	2	3	23	47	9	0	2	17	10	32	9	3
1	3	2	5	1	2	1	3	16	7	0	1	19	7	5	14	7	57
2	3	1	4	1	3	2	3	12	27	11	4	16	14	10	8	4	2
2	5	1	2	1	4	1	4	22	19	6	0	4	9	4	56	12	49
1	1	1	3	1	4	2	2	24	27	3	9	9	6	6	54	10	16
2	2	2	5	0	1	2	3	15	22	0	2	5	17	6	29	12	11
1	1	1	2	0	4	3	4	8	17	12	1	17	7	0	38	12	37
2	2	1	3	1	3	3	1	22	43	7	7	17	15	1	52	8	26
1	2	1	2	1	1	2	4	5	6	9	2	10	8	0	52	0	27
2	5	1	5	0	3	4	2	1	22	12	9	16	15	4	47	3	10
1	2	1	1	0	3	2	2	23	6	0	2	4	0	0	26	9	11
2	4	2	2	1	1	3	2	18	23	1	2	13	5	3	54	5	2
1	4	2	4	0	1	4	3	0	11	0	4	7	15	10	39	12	52
2	5	1	1	0	2	1	3	21	6	2	6	5	11	2	50	0	22
2	4	1	1	1	4	2	1	22	43	7	8	9	1	0	39	11	24
2	4	2	4	1	1	4	2	5	47	5	3	8	13	6	14	2	40
1	3	2	5	0	3	3	1	25	39	12	6	13	9	8	65	4	22
1	3	2	2	0	1	2	1	1	9	11	1	6	10	4	36	7	27
1	2	1	1	0	4	2	2	12	9	0	1	9	5	7	38	4	10
1	5	2	2	1	4	3	1	18	26	12	7	14	3	3	33	0	51
2	3	1	3	1	1	2	3	17	8	9	9	2	3	7	62	7	16
1	5	1	1	0	4	1	3	2	30	2	8	5	0	10	57	4	45
2	2	1	3	0	2	1	1	16	17	9	9	13	16	9	19	0	1
2	5	1	5	0	2	1	4	23	46	5	6	1	3	6	59	11	3
2	3	1	5	1	3	2	3	7	37	7	3	7	16	7	42	11	36
1	1	1	2	1	1	1	3	6	39	6	9	11	10	0	41	8	55
2	2	1	2	0	3	1	3	23	5	5	9	5	10	6	34	11	4
2	4	2	3	0	1	3	1	24	31	2	4	17	8	8	57	4	23
2	2	2	5	1	2	3	4	6	9	2	8	7	15	2	6	2	53
2	2	1	4	1	2	1	2	8	32	5	9	11	13	2	63	12	36
1	1	2	5	0	3	3	2	15	31	2	6	2	15	6	28	11	48
1	4	1	4	1	4	1	2	9	31	5	4	8	9	9	15	10	6
2	2	2	2	1	1	4	3	5	31	0	1	6	5	5	52	0	1
2	5	1	4	0	1	2	4	22	28	4	1	1	4	7	16	10	1
2	2	2	1	1	2	4	1	17	21	0	6	9	16	4	31	4	35
1	2	1	4	1	2	3	2	23	7	8	6	12	8	0	30	4	52
2	1	1	5	1	4	2	4	24	35	4	1	15	0	7	18	10	43
2	1	1	2	0	4	1	3	24	36	6	7	10	8	8	31	5	51
1	1	1	5	1	3	3	4	22	44	0	4	18	11	7	51	4	19
2	3	1	5	0	2	3	2	13	9	8	6	7	6	3	14	1	56
1	2	1	2	0	4	1	1	22	6	9	8	5	12	9	43	1	39
2	4	1	1	0	2	1	1	7	12	4	7	14	6	1	65	6	10
1	5	1	1	1	4	4	1	3	37	5	1	0	14	0	26	0	19
